# Supplementary material for: Tensile and Flexural Properties of Cement Composites Reinforced with Flax Nonwoven Fabrics
Source: Materials (Basel). 2017 Feb 22;10(2):215. doi: 10.3390/ma10020215 (PMC5459217; doi:10.3390/ma10020215)
Supplement: Supplementary file 1 [file materials-10-00215-s001.zip]

Archive with 1 entries (1 files):
- materials-171044-supplementary.wmv
